# Supplementary material for: Development of Communication and Language Skills in Children with Hematological–Oncological Disorders: Challenges and Perspectives
Source: Children (Basel). 2025 Apr 29;12(5):574. doi: 10.3390/children12050574 (PMC12109730; doi:10.3390/children12050574)
Supplement: Supplementary file 1 [file children-12-00574-s001.zip]

Archive with 1 entries (1 files):
- children-3585222-supplementary.pdf
